# Supplementary material for: Lamina-specific AMPA receptor dynamics following visual deprivation in vivo
Source: eLife. 2020 Mar 3;9:e52420. doi: 10.7554/eLife.52420 (PMC7053996; doi:10.7554/eLife.52420)
Supplement: Supplementary file 2. — Channel 2 (dsRed2 signal). [file elife-52420-supp2.zip]

Archive with 3 entries (2 files):
- Supplemental image 1.tif
- __MACOSX/
- __MACOSX/._Supplemental image 1.tif
